# Supplementary material for: Research on the severity of symptoms in children with ASD based on integrated machine learning and structural equation modeling: age-specific predictive features and mediation effect path analysis
Source: Front Pediatr. 2026 Jun 17;14:1841816. doi: 10.3389/fped.2026.1841816 (PMC13318893; doi:10.3389/fped.2026.1841816)
Supplement: Supplementary file 1 [file Table1.xlsx]

## Sheet: 608_Delong_Test_Results
Model 1	Model 2	AUC 1	AUC 2	Z-Score	P-Value	Significant (p<0.05)	Significant (p<0.01)	Significant (p<0.001)
Random Forest	Gradient Boosting	0.8528050108932461	0.8330610021786493	2.42167744209471	0.015449056629134317	Yes	No	No
Random Forest	Support Vector Machine	0.8528050108932461	0.8110021786492374	2.8273764723656316	0.004693111802006822	Yes	Yes	No
Random Forest	Logistic Regression	0.8528050108932461	0.8066448801742919	3.3759298489626817	0.0007356667423361607	Yes	Yes	Yes
Random Forest	K-Nearest Neighbors	0.8528050108932461	0.7881263616557734	3.60391535056917	0.0003134591827598232	Yes	Yes	Yes
Random Forest	Ensemble Model	0.8528050108932461	0.8562091503267973	-0.488218	0.625395328899178	No	No	No
Gradient Boosting	Support Vector Machine	0.8330610021786493	0.8110021786492374	1.5988699504005588	0.10984950220753564	No	No	No
Gradient Boosting	Logistic Regression	0.8330610021786493	0.8066448801742919	1.712425771272612	0.08681823313062687	No	No	No
Gradient Boosting	K-Nearest Neighbors	0.8330610021786493	0.7881263616557734	2.487855271446713	0.012851602076533686	Yes	No	No
Gradient Boosting	Ensemble Model	0.8330610021786493	0.8562091503267973	-3.11051	0.001867658935220673	Yes	Yes	No
Support Vector Machine	Logistic Regression	0.8110021786492374	0.8066448801742919	0.24011372784541957	0.8102420922028395	No	No	No
Support Vector Machine	K-Nearest Neighbors	0.8110021786492374	0.7881263616557734	1.2637316595553487	0.2063263576186254	No	No	No
Support Vector Machine	Ensemble Model	0.8110021786492374	0.8562091503267973	-4.17253	3.0123031171669368e-05	Yes	Yes	Yes
Logistic Regression	K-Nearest Neighbors	0.8066448801742919	0.7881263616557734	0.8837879163470606	0.376810710585642	No	No	No
Logistic Regression	Ensemble Model	0.8066448801742919	0.8562091503267973	-3.53356	0.0004100039938548239	Yes	Yes	Yes
K-Nearest Neighbors	Ensemble Model	0.7881263616557734	0.8562091503267973	-4.63211	3.6196385269082754e-06	Yes	Yes	Yes
