# Supplementary material for: Research on the severity of symptoms in children with ASD based on integrated machine learning and structural equation modeling: age-specific predictive features and mediation effect path analysis
Source: Front Pediatr. 2026 Jun 17;14:1841816. doi: 10.3389/fped.2026.1841816 (PMC13318893; doi:10.3389/fped.2026.1841816)
Supplement: Supplementary file 2 [file Table2.xlsx]

## Sheet: 461_Delong_Test_Results
Model 1	Model 2	AUC 1	AUC 2	Z-Score	P-Value	Significant (p<0.05)	Significant (p<0.01)	Significant (p<0.001)
Random Forest	Gradient Boosting	0.7809568480300189	0.7865853658536586	-0.341711	0.7325683275296189	No	No	No
Random Forest	Support Vector Machine	0.7809568480300189	0.8123827392120075	-1.65613	0.09769595130276376	No	No	No
Random Forest	Logistic Regression	0.7809568480300189	0.8391181988742965	-2.80927	0.004965455189833934	Yes	Yes	No
Random Forest	K-Nearest Neighbors	0.7809568480300189	0.7462476547842402	1.438401052453794	0.1503202941962647	No	No	No
Random Forest	Ensemble Model	0.7809568480300189	0.8067542213883676	-2.12037	0.03397511881674298	Yes	No	No
Gradient Boosting	Support Vector Machine	0.7865853658536586	0.8123827392120075	-1.01907	0.3081682508746575	No	No	No
Gradient Boosting	Logistic Regression	0.7865853658536586	0.8391181988742965	-2.31001	0.02088784669966892	Yes	No	No
Gradient Boosting	K-Nearest Neighbors	0.7865853658536586	0.7462476547842402	1.629978350563415	0.10310607266201077	No	No	No
Gradient Boosting	Ensemble Model	0.7865853658536586	0.8067542213883676	-1.51513	0.12973830288974275	No	No	No
Support Vector Machine	Logistic Regression	0.8123827392120075	0.8391181988742965	-1.74702	0.08063371326192348	No	No	No
Support Vector Machine	K-Nearest Neighbors	0.8123827392120075	0.7462476547842402	2.6099151396030242	0.009056468549066388	Yes	Yes	No
Support Vector Machine	Ensemble Model	0.8123827392120075	0.8067542213883676	0.3561551012682138	0.7217244141560786	No	No	No
Logistic Regression	K-Nearest Neighbors	0.8391181988742965	0.7462476547842402	3.9536185355459867	7.697810112849979e-05	Yes	Yes	Yes
Logistic Regression	Ensemble Model	0.8391181988742965	0.8067542213883676	2.202503985737843	0.027629727897699796	Yes	No	No
K-Nearest Neighbors	Ensemble Model	0.7462476547842402	0.8067542213883676	-3.55198	0.00038234431590145057	Yes	Yes	Yes
