# Supplementary material for: Research on the severity of symptoms in children with ASD based on integrated machine learning and structural equation modeling: age-specific predictive features and mediation effect path analysis
Source: Front Pediatr. 2026 Jun 17;14:1841816. doi: 10.3389/fped.2026.1841816 (PMC13318893; doi:10.3389/fped.2026.1841816)
Supplement: Supplementary file 3 [file Table3.xlsx]

## Sheet: 147_Delong_Test_Results
Model 1	Model 2	AUC 1	AUC 2	Z-Score	P-Value	Significant (p<0.05)	Significant (p<0.01)	Significant (p<0.001)
Random Forest	Gradient Boosting	0.8591269841269841	0.9107142857142857	-3.30645	0.0009448606106954305	Yes	Yes	Yes
Random Forest	Support Vector Machine	0.8591269841269841	0.75	4.088588433245359	4.3400609183397165e-05	Yes	Yes	Yes
Random Forest	Logistic Regression	0.8591269841269841	0.8095238095238095	1.8482636018878034	0.06456421848974081	No	No	No
Random Forest	K-Nearest Neighbors	0.8591269841269841	0.8313492063492063	0.9711144896689091	0.3314912691216021	No	No	No
Random Forest	Ensemble Model	0.8591269841269841	0.878968253968254	-1.51042	0.13093626780620715	No	No	No
Gradient Boosting	Support Vector Machine	0.9107142857142857	0.75	5.1683121405038275	2.3621755951275247e-07	Yes	Yes	Yes
Gradient Boosting	Logistic Regression	0.9107142857142857	0.8095238095238095	3.433545562167276	0.0005957420703817107	Yes	Yes	Yes
Gradient Boosting	K-Nearest Neighbors	0.9107142857142857	0.8313492063492063	3.0922084321804713	0.0019867329701095393	Yes	Yes	No
Gradient Boosting	Ensemble Model	0.9107142857142857	0.878968253968254	2.7712812921102863	0.005583616806377423	Yes	Yes	No
Support Vector Machine	Logistic Regression	0.75	0.8095238095238095	-1.27862	0.20102976284503304	No	No	No
Support Vector Machine	K-Nearest Neighbors	0.75	0.8313492063492063	-2.49076	0.012746871524895731	Yes	No	No
Support Vector Machine	Ensemble Model	0.75	0.878968253968254	-3.99323	6.517868267996718e-05	Yes	Yes	Yes
Logistic Regression	K-Nearest Neighbors	0.8095238095238095	0.8313492063492063	-0.56284	0.5735440728409325	No	No	No
Logistic Regression	Ensemble Model	0.8095238095238095	0.878968253968254	-2.91709	0.0035331524847517226	Yes	Yes	No
K-Nearest Neighbors	Ensemble Model	0.8313492063492063	0.878968253968254	-2.05798	0.039591763236688005	Yes	No	No
