# Supplementary material for: Research on the severity of symptoms in children with ASD based on integrated machine learning and structural equation modeling: age-specific predictive features and mediation effect path analysis
Source: Front Pediatr. 2026 Jun 17;14:1841816. doi: 10.3389/fped.2026.1841816 (PMC13318893; doi:10.3389/fped.2026.1841816)
Supplement: Supplementary file 5 [file Table5.xlsx]

## Sheet: Sheet1
ID	gender(Male = 1, Female = 2）	age	Age_Group(0 = low-age group, 1 = high-age group)	Height(cm)	HAZ	Weight(kg)	WAZ	BMI	BAZ	adaptive_behavior	gross_motor	fine_motor	language	personal_social	CARS	Is_Severe
637	2	2.3	0	110	5.89	19.2	3.37	16.1	0.37	44	62	54	18	28	41	2
107	1	2.4	0	91	-0.31	15.1	1.17	18.5	1.94	65	84	73	42	61	42	2
143	1	2.4	0	90	-0.56	13.3	0.12	16.7	0.66	63	74	61	32	46	37	2
247	1	2.4	0	90.6	-0.38	13	-0.07	16.1	0.2	55	91	64	43	70	46	2
271	1	2.4	0	91	-0.26	10.5	-1.9	12.9	-2.77	64	86	87	33	60	38	2
398	1	2.4	0	87	-1.45	12.4	-0.48	16.6	0.64	81	90	85	41	65	44	2
407	1	2.4	0	88.7	-0.95	12.7	-0.27	16.4	0.45	68	87	58	63	65	38	2
485	1	2.4	0	94	0.64	13	-0.07	14.9	-0.76	56	86	63	31	59	44	2
529	1	2.4	0	86	-1.75	11.4	-1.2	15.7	-0.13	61	85	86	30	63	40	2
638	1	2.4	0	106.7	4.43	19.9	3.58	17.7	1.4	57	54	72	35	52	40	2
665	1	2.4	0	98.7	2.04	16	1.69	16.7	0.64	47	72	71	26	48	39	2
23	2	2.4	0	88.2	-0.68	12	-0.33	15.7	0.09	59	93	83	31	58	44	2
525	2	2.4	0	88.2	-0.68	11.5	-0.68	15	-0.42	44	70	58	32	66	48	2
694	2	2.4	0	96.5	1.7	16.9	2.29	18.4	1.91	57	84	62	36	59	37	2
3	1	2.5	0	91.5	-0.33	12.5	-0.53	15.2	-0.53	46	66	52	22	26	40	2
100	1	2.5	0	88.5	-1.21	11.7	-1.09	15.2	-0.51	61	78	84	34	58	43	2
205	1	2.5	0	100	2.16	16.1	1.62	16.3	0.42	29	55	37	19	27	50	2
212	1	2.5	0	93	0.11	12	-0.87	14.1	-1.5	79	90	73	33	66	41	2
228	1	2.5	0	88.3	-1.27	13	-0.19	16.9	0.88	50	75	57	27	39	37	2
252	1	2.5	0	94.1	0.43	12	-0.87	13.8	-1.82	55	86	66	30	59	40	2
260	1	2.5	0	91.2	-0.42	13.7	0.25	16.7	0.72	52	67	53	30	46	37	2
331	1	2.5	0	92.5	-0.04	13.9	0.37	16.5	0.55	65	78	85	28	58	45	2
351	1	2.5	0	93.2	0.17	17	2.07	19.9	2.79	51	80	62	35	57	47	2
416	1	2.5	0	89	-1.07	13.5	0.13	17.3	1.15	66	85	90	31	63	40	2
421	1	2.5	0	91	-0.48	12.3	-0.66	15.1	-0.59	52	79	51	27	45	44	2
614	1	2.5	0	111	5.47	19	3.04	15.6	-0.15	42	62	51	28	48	37	2
659	1	2.5	0	108.5	4.66	18.6	2.83	16	0.17	51	57	60	21	39	37	2
708	1	2.5	0	93	0.11	13.2	-0.06	15.5	-0.25	40	69	50	28	58	49	2
712	1	2.5	0	85.5	-2.09	10.8	-1.77	15	-0.65	57	89	55	37	74	43	2
6	2	2.5	0	86	-1.32	11.7	-0.54	16.1	0.39	65	85	65	63	69	38	2
29	2	2.5	0	86.5	-1.38	10.2	-1.81	13.9	-1.39	73	90	74	35	64	39	2
43	2	2.5	0	86	-1.52	10.3	-1.72	14.2	-1.12	54	90	63	34	69	45	2
53	1	2.6	0	87.3	-1.57	12.8	0.33	17.1	0.97	51	76	51	26	39	48	2
102	1	2.6	0	89.7	-1.06	11.2	-1.57	14.1	-1.41	70	73	76	29	55	45	2
211	1	2.6	0	90	-0.97	13	-0.03	16.3	0.43	64	81	78	38	58	43	2
246	1	2.6	0	90.4	-0.85	12.6	-0.57	15.7	-0.08	65	64	83	36	68	42	2
377	1	2.6	0	88	-1.55	11.8	-1.13	15.5	-0.23	59	77	86	29	67	42	2
393	1	2.6	0	88	-1.55	11.3	-1.49	14.8	-0.79	45	91	55	32	65	50	2
405	1	2.6	0	91	-0.68	13.2	-0.18	16.2	0.34	39	76	46	28	50	49	2
417	1	2.6	0	85.8	-2.18	11.2	-1.57	15.5	-0.24	70	82	70	41	53	38	2
425	1	2.6	0	98.5	1.49	15.1	0.96	15.8	0.02	71	86	85	51	69	39	2
478	1	2.6	0	93.3	-0.01	13.5	0.01	15.7	-0.01	87	85	77	45	64	39	2
500	1	2.6	0	93.5	0.04	16	1.44	18.6	2.03	65	66	67	22	47	41	2
510	1	2.6	0	90	-0.96	12.8	-0.43	16.1	0.23	53	80	51	33	54	46	2
524	1	2.6	0	91.5	-0.53	12.5	-0.64	15.2	-0.5	50	67	62	24	53	43	2
532	1	2.6	0	99	1.63	16	1.44	16.6	0.62	94	89	86	80	77	37	2
556	1	2.6	0	88.5	-1.4	12	-0.98	15.6	-0.16	49	77	58	27	50	45	2
630	1	2.6	0	113.1	5.71	20.6	3.6	16.3	0.43	53	67	62	22	38	40	2
688	1	2.6	0	114	5.97	19.8	3.24	15.4	-0.28	47	60	59	38	51	37	2
35	2	2.6	0	92.5	0.1	13.9	0.59	16.5	0.72	55	57	55	28	38	43	2
433	2	2.6	0	96.5	1.22	14.8	1.07	16.1	0.46	40	49	45	17	33	40	2
5	1	2.7	0	97	1.05	17.1	2	18.4	1.94	45	61	56	29	56	40	2
41	1	2.7	0	95	0.47	14.9	0.84	16.8	0.77	50	78	52	38	63	85	2
44	1	2.7	0	92.5	-0.25	13	-0.31	15.4	-0.27	67	83	76	35	58	40	2
144	1	2.7	0	90.5	-0.83	12.2	-0.85	15.1	-0.52	61	74	55	38	58	39	2
150	1	2.7	0	111	5.1	21	3.78	17.3	1.14	57	66	68	35	42	40	2
282	1	2.7	0	95	0.47	15	0.9	16.9	0.85	59	78	73	36	64	38	2
299	1	2.7	0	95	0.47	15.5	1.17	17.4	1.26	71	73	85	32	58	45	2
333	1	2.7	0	94	-0.01	13.8	0.09	15.9	0.1	74	93	60	35	59	39	2
391	1	2.7	0	96	0.76	14.6	0.67	16.1	0.25	47	83	58	25	51	43	2
411	1	2.7	0	93.7	0.09	13.2	-0.18	15.3	-0.41	55	70	65	35	61	38	2
442	1	2.7	0	91	-0.69	13.4	-0.05	16.4	0.53	64	90	61	46	73	38	2
472	1	2.7	0	87.5	-1.7	11.1	-1.65	14.7	-0.87	45	81	51	28	60	45	2
479	1	2.7	0	91.5	-0.54	12.2	-0.85	14.8	-0.81	69	85	60	30	59	41	2
585	1	2.7	0	95.7	0.67	15.7	1.28	17.4	1.23	85	86	86	29	49	40	2
639	1	2.7	0	90.5	-0.83	12.7	-0.51	15.7	-0.01	52	73	74	27	46	40	2
696	1	2.7	0	96	0.76	15.3	1.06	16.8	0.84	54	92	68	34	65	37	2
731	1	2.7	0	85.5	-2.28	11.1	-1.65	15.4	-0.26	50	88	55	43	51	37	2
11	2	2.7	0	92	-0.04	13.5	0.36	16.2	0.51	49	75	44	27	39	43	2
115	2	2.7	0	89	-0.88	11.1	-1.22	14.2	-1.03	79	91	87	37	43	48	2
482	2	2.7	0	93	0.24	13.4	0.3	15.7	0.17	44	82	54	29	45	93	2
12	1	2.8	0	95.5	0.4	13.1	-0.35	14.6	-0.98	48	77	57	54	72	41	2
69	1	2.8	0	97.5	0.98	15	0.79	16	0.22	45	73	57	32	57	40	2
126	1	2.8	0	94.3	0.06	14.7	0.62	16.8	0.81	68	81	76	42	59	39	2
145	1	2.8	0	89.1	-1.42	10.75	-2.03	13.8	-1.74	72	83	79	37	67	38	2
152	1	2.8	0	99.2	1.46	15.9	1.27	16.4	0.52	65	79	69	30	46	42	2
174	1	2.8	0	86.2	-2.24	12.4	-0.81	17	0.95	52	81	52	29	43	39	2
210	1	2.8	0	91.2	-0.82	13.6	-0.03	16.6	0.68	64	82	80	30	58	41	2
224	1	2.8	0	92.5	-0.45	13	-0.41	15.4	-0.25	63	92	78	41	57	37	2
235	1	2.8	0	93	-0.31	12.4	-0.82	14.6	-1	65	87	71	36	64	40	2
241	1	2.8	0	95	0.26	14.5	0.5	16.3	0.46	65	71	77	53	75	43	2
362	1	2.8	0	93.8	-0.08	11.3	-1.6	13	-2.47	69	75	71	31	54	41	2
386	1	2.8	0	89	-1.45	11.6	-1.38	14.9	-0.71	47	81	71	29	45	47	2
387	1	2.8	0	88	-1.73	12.2	-0.95	16	0.22	77	90	86	35	59	41	2
429	1	2.8	0	88.3	-1.64	11.1	-1.75	14.5	-1.08	61	65	72	39	49	37	2
566	1	2.8	0	93.5	-0.16	14.5	0.5	16.8	0.86	80	92	73	27	48	39	2
571	1	2.8	0	91	-0.88	15	0.79	18.4	1.93	46	70	45	27	50	43	2
579	1	2.8	0	85	-2.58	12	-1.09	16.9	0.89	33	61	39	24	40	53	2
608	1	2.8	0	97.2	0.88	14.7	0.61	15.8	0.05	69	68	73	36	48	37	2
615	1	2.8	0	95.1	0.26	12.5	-0.76	14	-1.48	34	47	40	19	34	48	2
622	1	2.8	0	99	1.4	17.5	2.07	18.1	1.75	75	88	81	41	66	37	2
645	1	2.8	0	112	5.1	21.7	3.95	17.5	1.34	72	99	72	52	70	38	2
680	1	2.8	0	119	7.1	21.8	4	15.6	-0.12	60	61	60	47	56	39	2
718	1	2.8	0	87	-2.01	12.4	-0.81	16.6	0.72	65	94	64	44	71	44	2
7	2	2.8	0	92.5	-0.11	14.9	1	17.1	1.51	58	76	74	27	55	39	2
114	2	2.8	0	92.5	-0.11	12.4	-0.43	14.7	-0.61	42	73	49	54	64	46	2
200	2	2.8	0	92.6	-0.08	12	-0.7	14.2	-1.04	41	73	55	27	52	42	2
278	2	2.8	0	88.3	-1.27	10.3	-1.96	13.4	-1.76	68	82	77	35	57	39	2
406	2	2.8	0	96.5	1	14.5	0.79	15.8	0.24	65	87	71	30	55	40	2
415	2	2.8	0	89	-1.07	12.5	-0.37	16	0.41	72	79	89	28	47	44	2
713	2	2.8	0	91	-0.52	14	0.52	17.2	1.19	41	71	43	25	42	38	2
45	1	2.9	0	92.7	-0.59	13.1	-0.46	15.5	-0.17	82	74	71	30	61	42	2
95	1	2.9	0	93.3	-0.42	14.3	0.28	16.7	0.76	49	80	57	30	58	39	2
158	1	2.9	0	103	2.31	14.5	0.39	13.9	-1.62	43	58	46	15	33	44	2
242	1	2.9	0	91	-1.06	14.3	0.28	17.5	1.38	68	80	88	40	69	41	2
277	1	2.9	0	91.5	-0.92	12.1	-1.12	14.7	-0.86	78	80	84	30	57	38	2
342	1	2.9	0	97	0.62	15.7	1.05	16.9	0.95	75	76	70	24	49	44	2
376	1	2.9	0	91	-1.06	13.3	-0.33	16.3	0.49	76	76	95	52	65	39	2
445	1	2.9	0	93.5	-0.36	13.6	-0.14	15.8	0.08	59	75	72	32	54	38	2
494	1	2.9	0	95	0.06	17.5	1.95	19.7	2.76	49	84	63	31	57	45	2
506	1	2.9	0	96.5	0.48	15.3	0.84	16.7	0.76	43	76	53	26	59	39	2
589	1	2.9	0	90.5	-1.2	12.2	-1.06	15.1	-0.47	61	86	57	34	63	37	2
625	1	2.9	0	106.5	3.28	19.5	2.84	17.4	1.3	60	93	67	46	61	37	2
631	1	2.9	0	89.5	-1.48	11.5	-1.55	14.6	-0.94	43	85	57	32	62	45	2
644	1	2.9	0	106.6	3.32	17.6	2	15.7	0	62	57	83	40	65	41	2
693	1	2.9	0	95	0.06	15.2	0.79	17.1	1.07	80	87	85	36	50	37	2
39	2	2.9	0	86.8	-1.86	10.6	-1.84	14.3	-0.94	49	55	59	28	49	40	2
609	2	2.9	0	93	-0.27	14	0.35	16.4	0.72	57	97	74	37	65	46	2
10	1	3	0	98	0.52	13.3	-0.63	13.85	-1.53	49	74	46	33	51	41	2
22	1	3	0	99	0.79	14.4	0.03	14.69	-0.76	75	76	76	24	52	39	2
34	1	3	0	91.6	-1.21	12.3	-1.28	14.66	-0.79	74	85	79	54	59	39	2
48	1	3	0	94.5	-0.47	12.9	-0.9	14.45	-0.97	48	62	71	28	58	45	2
106	1	3	0	91	-1.37	13.2	-0.69	15.94	0.27	37	78	51	23	53	48	2
125	1	3	0	95.5	-0.16	13.7	-0.38	15.02	-0.48	56	73	45	23	43	44	2
141	1	3	0	93.2	-0.78	14	-0.2	16.12	0.41	58	77	70	28	58	44	2
175	1	3	0	86.4	-2.61	11.8	-1.62	15.81	0.17	64	87	73	32	56	39	2
180	1	3	0	101.4	1.43	15.3	0.53	14.88	-0.6	77	95	91	58	71	41	2
201	1	3	0	109.2	3.54	18.9	2.25	15.85	0.2	38	71	48	22	36	40	2
231	1	3	0	94	-0.57	15	0.37	16.98	1.05	60	57	62	23	34	41	2
264	1	3	0	89	-1.92	12.7	-1.01	16.03	0.35	65	60	60	34	56	44	2
296	1	3	0	91	-1.37	14	-0.2	16.91	1	49	75	54	31	58	44	2
305	1	3	0	96.2	0.03	13.2	-0.69	14.26	-1.14	74	79	90	55	52	38	2
318	1	3	0	89	-1.92	13.6	-0.44	17.17	1.19	41	76	40	22	39	41	2
353	1	3	0	96.5	0.11	20.6	2.95	22.1	4.33	49	84	59	40	58	46	2
435	1	3	0	111.7	4.2	17.6	1.67	14.11	-1.29	59	79	58	45	53	39	2
448	1	3	0	113.2	4.62	18.3	1.99	14.28	-1.13	70	72	70	43	58	37	2
537	1	3	0	99.2	0.84	15.3	0.53	15.55	-0.04	61	78	76	27	50	40	2
547	1	3	0	88.5	-2.05	11.2	-2.06	14.3	-1.11	60	65	69	20	36	42	2
714	1	3	0	93	-0.83	14	-0.2	16.19	0.46	43	81	51	34	54	45	2
87	2	3	0	98	0.77	14.3	0.25	14.89	-0.4	71	88	73	55	65	39	2
324	2	3	0	88.6	-1.7	12.4	-0.87	15.8	0.3	72	72	69	59	53	37	2
486	2	3	0	91	-1.07	13	-0.5	15.7	0.23	58	90	66	49	56	41	2
515	2	3	0	101	1.56	15.5	0.85	15.19	-0.16	57	69	69	36	53	49	2
37	1	3.1	0	94.3	-0.99	13	-0.8	14.62	-0.78	50	77	81	36	57	41	2
60	1	3.1	0	92	-1.41	13	-0.99	15.36	-0.15	46	64	42	53	88	44	2
73	1	3.1	0	97.7	0.09	14.6	-0.04	15.3	-0.2	72	84	82	33	54	37	2
97	1	3.1	0	95	-0.62	14.9	0.13	16.51	0.75	71	88	73	55	65	39	2
98	1	3.1	0	93	-1.14	12.2	-1.52	14.11	-1.23	68	80	78	45	49	39	2
124	1	3.1	0	85.8	-3.04	12	-1.66	16.3	0.59	32	50	35	25	36	48	2
225	1	3.1	0	93	-1	14.5	-0.01	16.76	0.92	70	95	69	50	74	38	2
263	1	3.1	0	95.5	-0.49	13.1	-0.93	14.36	-1	38	78	39	22	43	43	2
276	1	3.1	0	94	-0.88	14	-0.38	15.84	0.24	74	76	80	37	52	41	2
307	1	3.1	0	94.4	-0.77	13.5	-0.68	15.15	-0.32	56	83	75	37	55	37	2
316	1	3.1	0	92.6	-1.25	13	-0.99	15.16	-0.31	82	85	82	25	52	42	2
358	1	3.1	0	101	1.13	14.7	0.1	14.41	-0.98	54	78	59	18	43	40	2
385	1	3.1	0	96	-0.35	13.65	-0.59	14.81	-0.61	67	88	71	34	57	43	2
401	1	3.1	0	91	-1.53	15	0.27	18.11	1.86	40	67	51	30	40	37	2
444	1	3.1	0	102	1.23	16.8	1.1	16.15	0.48	33	64	43	20	43	43	2
452	1	3.1	0	102.4	1.33	18.1	1.71	17.26	1.3	55	84	75	33	51	38	2
501	1	3.1	0	93.5	-0.9	13.7	-0.5	15.67	0.09	51	75	64	30	56	44	2
513	1	3.1	0	96	-0.2	14.8	0.16	16.06	0.39	66	78	76	23	36	42	2
519	1	3.1	0	87	-2.72	12	-1.66	15.85	0.25	42	60	49	25	42	46	2
541	1	3.1	0	90.6	-1.78	11.9	-1.73	14.5	-0.88	47	73	62	21	42	40	2
586	1	3.1	0	97.5	0.04	17.1	1.25	17.99	1.8	45	80	67	45	58	39	2
611	1	3.1	0	103.2	1.64	16.6	1.04	15.59	0.03	68	88	77	53	74	39	2
651	1	3.1	0	87.5	-2.59	12	-1.66	15.67	0.11	58	86	68	36	66	40	2
661	1	3.1	0	88	-2.46	10.8	-2.54	13.95	-1.38	51	66	59	39	60	47	2
699	1	3.1	0	94.5	-0.75	13	-0.99	14.56	-0.83	83	87	86	32	72	42	2
736	1	3.1	0	89	-2.2	14.2	-0.27	17.93	1.75	52	101	70	33	63	48	2
137	2	3.1	0	95.2	-0.14	13.2	-0.48	14.56	-0.64	42	85	50	26	43	41	2
660	2	3.1	0	97	0.16	15	0.41	15.94	0.42	74	88	86	58	58	38	2
2	1	3.11	0	100.2	-0.39	15.4	-0.61	15.34	-0.01	56	66	60	26	37	38	2
165	1	3.11	0	88	-3.55	11	-3.1	14.2	-0.96	77	90	96	32	69	39	2
226	1	3.11	0	103	0.06	13.7	-1.32	12.91	-2.17	55	63	50	18	41	38	2
292	1	3.11	0	101	-0.43	16.3	0.06	15.98	0.49	67	64	62	46	56	37	2
439	1	3.11	0	121.5	4.51	21.7	2.27	14.7	-0.53	80	88	81	45	40	37	2
459	1	3.11	0	87.5	-3.67	10.5	-3.44	13.71	-1.4	48	80	60	29	55	48	2
728	1	3.11	0	94	-2.11	14	-1.15	15.84	0.39	61	80	63	37	62	41	2
78	2	3.11	0	102.4	0.06	14.5	-0.67	13.83	-1.12	49	63	54	24	49	46	2
679	2	3.11	0	96	-1.44	17	0.48	18.45	1.97	52	92	51	41	62	42	2
24	1	3.2	0	101.5	0.92	19	1.99	18.44	2.11	40	82	43	23	48	43	2
99	1	3.2	0	94.5	-0.91	16	0.61	17.92	1.76	64	81	61	44	72	37	2
113	1	3.2	0	98.1	0.03	15.4	0.3	16	0.39	53	75	49	27	53	41	2
130	1	3.2	0	95.8	-0.57	13.4	-0.84	14.6	-0.77	73	73	85	20	34	38	2
132	1	3.2	0	98	0	16	0.61	16.66	0.88	53	79	71	22	48	43	2
233	1	3.2	0	95.5	-0.65	13.8	-0.59	15.13	-0.31	62	65	48	32	45	41	2
248	1	3.2	0	93.3	-1.22	16.8	1.01	19.3	2.65	45	65	60	24	45	48	2
354	1	3.2	0	92	-1.56	14.4	-0.25	17.01	1.14	48	77	66	30	50	44	2
403	1	3.2	0	96.8	-0.31	17.1	1.15	18.25	1.99	46	67	46	25	49	38	2
498	1	3.2	0	91.5	-1.69	11.9	-1.82	14.21	-1.11	65	66	67	22	47	39	2
551	1	3.2	0	91.7	-1.64	12	-1.75	14.27	-1.06	38	75	41	33	43	37	2
575	1	3.2	0	91.8	-1.61	12.9	-1.15	15.31	-0.17	49	66	76	20	54	42	2
633	1	3.2	0	108.5	2.74	17.2	1.2	14.61	-0.76	45	60	47	40	47	44	2
650	1	3.2	0	97.2	-0.2	13.5	-0.77	14.29	-1.04	61	87	72	36	47	39	2
657	1	3.2	0	98	0	14	-0.48	14.58	-0.79	50	54	45	36	45	39	2
219	2	3.2	0	104	1.76	16.5	1.01	15.26	-0.07	31	57	33	18	33	44	2
335	2	3.2	0	93	-1.03	13	-0.8	15.03	-0.24	74	84	57	33	62	38	2
312	1	3.3	0	94	-1.19	14.5	-0.28	16.41	0.72	72	88	89	60	72	38	2
319	1	3.3	0	99	0.1	14.7	-0.17	15	-0.4	70	88	72	49	62	38	2
341	1	3.3	0	88.2	-2.68	14	-0.57	18	1.83	66	93	77	29	47	39	2
364	1	3.3	0	96	-0.68	13.5	-0.87	14.65	-0.7	72	65	73	50	50	38	2
420	1	3.3	0	95	-0.93	14	-0.57	15.51	0.02	41	69	41	21	53	46	2
182	2	3.3	0	111.6	3.48	26.2	4.27	21.04	3.36	37	89	66	39	70	40	2
47	1	3.4	0	107.2	2.03	18.9	1.76	16.45	0.76	67	61	71	56	76	37	2
196	1	3.4	0	100	0.2	17	0.91	17	1.16	52	67	69	20	39	46	2
261	1	3.4	0	101.5	0.58	18	1.37	17.47	1.49	50	67	65	40	54	37	2
267	1	3.4	0	93.1	-1.56	13	-1.26	15	-0.38	42	68	58	48	52	38	2
360	1	3.4	0	95.5	-0.95	14	-0.65	15.35	-0.09	43	68	62	21	46	47	2
397	1	3.4	0	98	-0.31	14.2	-0.54	14.79	-0.56	44	63	52	23	44	44	2
619	1	3.4	0	94	-1.33	14.8	-0.2	16.75	0.98	61	85	86	30	63	38	2
275	2	3.4	0	98	-0.09	15.7	0.45	16.35	0.73	73	94	79	26	59	38	2
509	2	3.4	0	97.2	-0.29	15.4	0.31	16.3	0.69	58	83	59	26	52	41	2
63	1	3.5	0	104.5	1.17	19.3	1.83	17.67	1.64	65	78	70	28	50	41	2
75	1	3.5	0	96.5	-0.84	15.5	0.08	16.64	0.92	54	73	71	38	45	44	2
218	1	3.5	0	100	0.04	21.2	2.56	21.2	3.83	54	66	60	22	56	43	2
281	1	3.5	0	92	-1.98	13	-1.35	15.36	-0.07	53	71	87	30	51	39	2
338	1	3.5	0	102.3	0.62	16.2	0.43	15.48	0.03	64	76	81	53	61	39	2
365	1	3.5	0	93.3	-1.65	15	-0.18	17.23	1.34	52	78	66	33	54	45	2
370	1	3.5	0	95	-1.22	12.7	-1.54	14.07	-1.17	46	89	82	41	49	37	2
470	1	3.5	0	91	-2.23	13.4	-1.1	16.18	0.58	31	54	35	21	33	42	2
602	1	3.5	0	93.4	-1.63	12.8	-1.47	14.67	-0.64	49	95	62	31	60	52	2
677	1	3.5	0	116	4.08	26	4.33	19.32	2.69	44	67	53	27	44	39	2
21	1	3.6	0	94.5	-1.48	11.6	-2.46	12.99	-2.18	66	78	72	34	38	45	2
262	1	3.6	0	101	0.14	15	-0.27	14.7	-0.59	63	80	58	47	56	38	2
295	1	3.6	0	94.4	-1.51	13.5	-1.12	15.15	-0.22	64	64	56	23	43	37	2
531	1	3.6	0	97	-0.86	15.6	0.05	16.58	0.89	50	88	55	29	50	39	2
674	1	3.6	0	107	1.64	17.8	1.1	15.55	0.1	43	61	57	39	41	38	2
372	2	3.6	0	99.5	-0.04	17.2	0.92	17.37	1.38	42	75	44	20	45	43	2
440	2	3.6	0	103	0.81	17.1	0.88	16.12	0.58	62	78	73	27	45	37	2
497	2	3.6	0	96	-0.89	12.8	-1.29	13.89	-1.12	58	67	47	25	49	38	2
77	1	3.7	0	95	-1.49	14.2	-0.8	15.73	0.26	34	84	31	21	44	40	2
328	1	3.7	0	99.3	-0.43	16.3	0.31	16.53	0.86	42	85	42	18	44	38	2
345	1	3.7	0	102.3	0.31	15.5	-0.09	14.81	-0.48	34	75	44	27	48	44	2
443	1	3.7	0	96.6	-1.1	13.4	-1.26	14.36	-0.87	63	82	58	34	67	39	2
591	1	3.7	0	98	-0.75	14.2	-0.8	14.79	-0.51	42	85	43	25	39	43	2
643	1	3.7	0	95.5	-1.37	15.6	-0.04	17.1	1.27	61	87	84	51	68	40	2
676	1	3.7	0	110.2	2.27	19.6	1.76	16.14	0.57	42	71	45	18	48	46	2
717	1	3.7	0	88	-3.22	11.5	-2.51	14.85	-0.45	60	66	63	50	48	41	2
691	2	3.7	0	89.5	-2.6	11.2	-2.45	13.98	-1.3	57	84	62	36	59	37	2
90	1	3.8	0	101	-0.01	15.1	-0.3	14.8	-0.49	62	83	63	33	56	37	2
104	1	3.8	0	105	0.98	16.5	0.4	14.97	-0.35	70	82	73	31	47	40	2
352	1	3.8	0	93	-1.99	13.5	-1.21	15.61	0.16	46	49	43	24	34	45	2
451	1	3.8	0	92	-2.24	15.1	-0.3	17.84	1.77	47	79	69	36	63	39	2
595	1	3.8	0	93.9	-1.77	13.4	-1.27	15.2	-0.16	53	62	65	22	42	39	2
596	1	3.8	0	104	0.73	15.3	-0.2	14.15	-1.06	60	80	80	43	55	47	2
604	1	3.8	0	86	-3.72	11.6	-2.44	15.68	0.22	72	76	68	44	58	39	2
329	2	3.8	0	103	0.65	15	-0.17	14.14	-0.9	44	77	45	39	54	38	2
25	1	3.9	0	96	-1.38	14.8	-0.55	16.06	0.52	36	57	52	18	44	45	2
50	1	3.9	0	109	1.81	17.5	0.78	14.73	-0.54	54	89	62	35	72	38	2
105	1	3.9	0	100	-0.53	14.3	-0.9	14.3	-0.98	64	71	76	24	47	38	2
154	1	3.9	0	99.6	-0.5	15.8	-0.03	15.93	0.42	54	65	78	29	53	45	2
317	1	3.9	0	101.4	-0.06	17.5	0.78	17.02	1.22	54	70	53	30	45	40	2
347	1	3.9	0	103.5	0.32	16.2	0.09	15.12	-0.19	27	94	66	19	37	39	2
480	1	3.9	0	97.3	-1.06	14	-1	14.79	-0.49	49	61	76	56	61	38	2
528	1	3.9	0	98	-1.02	14.8	-0.63	15.41	0.04	44	90	71	28	65	38	2
581	1	3.9	0	98	-0.89	14.6	-0.66	15.2	-0.15	34	68	36	20	46	44	2
350	2	3.9	0	96.5	-1.19	15	-0.34	16.11	0.58	37	78	51	23	53	40	2
396	2	3.9	0	99	-0.6	13	-1.42	13.26	-1.62	66	81	66	28	48	39	2
507	2	3.9	0	94.7	-1.49	13	-1.34	14.5	-0.6	47	81	69	25	58	37	2
4	1	2	0	85	-0.93	10.7	-1.12	15.1	-0.81	60	92	96	67	70	34	1
36	1	2	0	83.5	-1.42	12.3	0.1	17.9	1.41	74	73	85	43	61	36	1
148	1	2	0	102	4.64	16	2.4	15.6	-0.35	77	85	88	55	75	28	1
487	1	2	0	85.2	-0.86	11.7	-0.33	16.4	0.29	95	97	95	45	73	36	1
562	1	2	0	89	0.38	12.5	0.25	16	0.01	76	81	84	48	79	34	1
647	1	2	0	96.1	2.71	15	1.84	16.5	0.36	56	86	83	42	57	29	1
704	1	2	0	90.5	0.87	14	1.24	17.4	1.01	51	76	58	34	61	34	1
716	1	2	0	83.5	-1.42	10.9	-0.95	15.9	-0.1	58	65	60	31	44	35	1
720	1	2	0	87	-0.28	10.8	-1.04	14.5	-1.32	63	72	74	26	61	34	1
18	1	2.1	0	96	2.06	13.5	0.64	14.9	-0.91	50	89	55	29	49	36	1
74	1	2.1	0	95.4	1.87	15.8	2	17.6	1.25	47	80	69	51	63	36	1
166	1	2.1	0	99	3	14.5	1.26	15	-0.79	53	75	71	25	50	36	1
208	1	2.1	0	91	0.48	13	0.31	15.9	0	73	81	94	55	66	34	1
236	1	2.1	0	86	-1.09	11.5	-0.75	15.8	-0.11	59	79	66	40	67	31	1
356	1	2.1	0	94	1.43	14.3	1.14	16.4	0.38	51	78	49	21	50	36	1
384	1	2.1	0	92	0.8	13.5	0.64	16.2	0.2	78	89	65	61	56	28	1
390	1	2.1	0	85.6	-1.22	12.6	0.04	17.5	1.15	56	86	52	37	76	33	1
453	1	2.1	0	94	1.43	14	0.95	16.1	0.11	69	93	72	28	48	35	1
481	1	2.1	0	91.5	0.89	13	0.44	15.8	-0.17	64	89	94	38	69	31	1
530	1	2.1	0	90	0.17	12.2	-0.24	15.3	-0.54	67	73	70	30	48	35	1
573	1	2.1	0	90	0.17	12	-0.38	15	-0.75	46	70	51	35	50	34	1
673	1	2.1	0	92	0.8	13.5	0.64	16.2	0.2	73	75	91	50	79	30	1
686	1	2.1	0	98.8	2.94	15	1.55	15.6	-0.29	66	68	88	60	78	36	1
701	1	2.1	0	117	8.68	20.6	4.46	15.2	-0.59	60	76	63	40	43	33	1
710	1	2.1	0	95.6	1.93	14	0.95	15.5	-0.33	60	76	49	33	53	34	1
450	2	2.1	0	77	-3.15	9	-2.19	15.5	-0.15	61	80	64	35	58	34	1
409	1	2.11	0	93.2	-0.8	13.8	-0.22	16.1	0.4	49	74	48	41	53	30	1
624	1	2.11	0	93	-0.86	13.1	-0.66	15.4	-0.21	77	68	85	46	60	35	1
724	1	2.11	0	98	0.51	12.2	-1.25	12.9	-2.52	44	73	52	36	57	21	1
13	1	2.2	0	85.5	-1.48	12.2	-0.37	17	0.81	79	92	93	40	71	35	1
79	1	2.2	0	88.4	-0.59	12.1	-0.44	15.7	-0.14	76	99	67	55	76	32	1
92	1	2.2	0	86.5	-1.17	10.6	-1.59	14.4	-1.31	65	82	69	34	57	31	1
215	1	2.2	0	87	-1.02	12.8	0.04	17.2	0.97	53	84	57	29	55	31	1
349	1	2.2	0	89	-0.4	12.8	0.04	16.4	0.4	60	91	93	69	64	36	1
359	1	2.2	0	88	-0.71	12.1	-0.44	15.9	-0.02	59	91	91	56	68	36	1
426	1	2.2	0	83	-2.26	11.5	-0.88	17	0.82	52	68	59	39	67	33	1
462	1	2.2	0	86	-1.33	11.5	-0.88	15.8	-0.08	67	82	87	62	73	31	1
464	1	2.2	0	92	0.53	13.1	0.24	15.7	-0.15	80	94	74	39	64	36	1
627	1	2.2	0	102	3.62	14.6	1.18	14.2	-1.47	61	66	88	50	73	33	1
682	1	2.2	0	105	4.55	17.4	2.68	16	0.07	64	72	81	42	56	31	1
735	1	2.2	0	101	3.31	16.7	2.33	16.6	0.54	38	59	39	28	31	20	1
55	2	2.2	0	90	0.31	15	1.67	18.8	2.1	79	88	71	37	63	36	1
336	2	2.2	0	86.2	-0.82	11.3	-0.55	15.5	-0.11	64	82	77	41	71	33	1
374	2	2.2	0	88.8	-0.05	11.6	-0.34	14.9	-0.52	77	89	70	82	66	33	1
86	1	2.3	0	87.5	-1.1	12.3	-0.43	16.3	0.36	51	73	59	40	61	32	1
176	1	2.3	0	89	-0.64	11	-1.39	14.1	-1.55	66	96	76	35	67	34	1
245	1	2.3	0	88	-0.94	13.5	0.37	17.7	1.37	50	91	57	32	60	31	1
392	1	2.3	0	84	-2.16	12.4	-0.36	17.9	1.48	56	86	52	37	76	34	1
457	1	2.3	0	83	-2.46	10.5	-1.79	15.5	-0.3	57	77	61	43	63	35	1
612	1	2.3	0	91.8	0.21	12.3	-0.43	14.8	-0.89	62	76	56	51	55	33	1
739	1	2.3	0	101.6	3.19	14.6	1.04	14.3	-1.33	65	74	59	30	46	30	1
580	2	2.3	0	88.2	-0.46	11.8	-0.34	15.4	-0.13	74	57	69	38	54	33	1
287	1	2.4	0	94	0.64	15.1	1.2	17.3	1.14	69	87	84	55	69	32	1
303	1	2.4	0	90.8	-0.32	13	-0.07	16	0.15	96	92	100	61	70	32	1
378	1	2.4	0	88	-1.15	12.5	-0.41	16.4	0.45	60	86	63	40	68	35	1
437	1	2.4	0	94	0.64	13.4	0.18	15.4	-0.36	79	81	77	56	50	35	1
584	1	2.4	0	88.8	-0.92	13	-0.07	16.7	0.71	62	95	70	46	65	34	1
732	1	2.4	0	96.8	1.47	15.6	1.48	16.9	0.82	71	81	60	36	54	19	1
68	1	2.5	0	91	-0.48	13.5	0.13	16.6	0.59	72	82	59	76	72	29	1
93	1	2.5	0	96.5	1.14	15.5	1.3	16.9	0.84	56	85	81	46	62	36	1
343	1	2.5	0	90.4	-0.65	13.8	0.31	17.2	1.03	66	93	77	29	47	36	1
379	1	2.5	0	91.8	-0.24	14	0.44	16.9	0.83	82	99	62	51	68	36	1
427	1	2.5	0	92	-0.18	13.6	0.19	16.3	0.41	42	57	40	26	32	30	1
458	1	2.5	0	90.7	-0.57	14.4	0.67	17.8	1.47	67	81	69	36	65	35	1
607	1	2.5	0	102	2.75	17.5	2.32	17.1	0.96	78	95	92	47	65	31	1
678	1	2.5	0	101.1	2.49	18.5	2.78	18.4	1.85	68	67	73	39	51	36	1
707	1	2.5	0	97	1.28	14.2	0.56	15.3	-0.4	61	77	57	51	58	25	1
503	2	2.5	0	84	-2.09	9.5	-2.42	13.7	-1.55	60	66	85	32	55	35	1
227	1	2.6	0	84	-2.7	12	-0.98	17.3	1.16	62	80	62	35	54	35	1
337	1	2.6	0	85.5	-2.27	10.5	-2.12	14.6	-0.99	56	75	72	37	59	30	1
344	1	2.6	0	90.6	-0.8	13.9	0.26	17.2	1.09	75	76	70	24	49	36	1
488	1	2.6	0	86	-2.13	12.5	-0.64	17.2	1.08	60	81	59	29	44	36	1
518	1	2.6	0	84.3	-2.62	9.7	-2.8	13.9	-1.66	39	63	58	23	39	32	1
540	1	2.6	0	92.4	-0.27	13.2	-0.18	15.7	-0.05	51	74	56	27	49	35	1
545	2	2.6	0	87.2	-1.38	10.9	-1.37	14.6	-0.75	66	82	63	36	67	36	1
19	1	2.7	0	91	-0.69	13	-0.31	15.9	0.15	65	85	60	37	69	35	1
108	1	2.7	0	97	1.05	20.3	3.46	21.9	4.03	83	95	99	70	63	35	1
135	1	2.7	0	96	0.76	14	0.32	15.4	-0.28	50	76	69	32	61	34	1
234	1	2.7	0	88	-1.55	11.7	-1.2	15.4	-0.34	80	93	91	64	86	35	1
355	1	2.7	0	95.5	0.61	16	1.44	17.8	1.51	48	77	47	48	53	36	1
441	1	2.7	0	102.2	2.55	16.7	1.8	16.2	0.36	71	82	76	60	71	31	1
549	1	2.7	0	84	-2.71	11.3	-1.5	16.3	0.41	79	87	77	65	77	30	1
587	1	2.7	0	94.5	0.33	14.8	0.79	16.8	0.82	50	84	60	29	59	33	1
592	1	2.7	0	92	-0.4	13.5	0.01	16.2	0.35	76	84	74	66	76	32	1
658	1	2.7	0	112	5.38	18.5	2.65	14.9	-0.69	69	56	71	47	75	31	1
734	1	2.7	0	103	2.77	14.5	0.61	13.9	-1.68	65	74	59	30	46	30	1
57	2	2.7	0	91.5	-0.81	13.5	0.36	16.4	0.64	70	91	89	38	71	32	1
474	2	2.7	0	89.1	-0.87	12.1	-0.52	15.5	-0.01	84	99	74	43	68	32	1
169	1	2.8	0	114.4	5.79	21.5	3.86	16.6	0.7	50	59	65	41	61	21	1
204	1	2.8	0	91	-0.88	15.8	1.22	19.4	2.55	56	74	54	37	50	34	1
213	1	2.8	0	86	-2.3	12.5	-0.75	17.2	1.1	72	96	69	37	50	35	1
272	1	2.8	0	87.3	-1.93	10.4	-2.31	13.9	-1.64	65	86	81	36	56	36	1
395	1	2.8	0	92	-0.59	14.2	0.33	17	1	60	77	69	40	63	33	1
471	1	2.8	0	95.2	0.32	14.1	0.27	15.8	0.05	72	93	62	39	64	26	1
512	1	2.8	0	98	1.12	17	1.83	18	1.64	78	91	94	81	81	31	1
666	1	2.8	0	108	3.97	17.4	2.02	15.1	-0.51	66	73	83	51	73	34	1
454	2	2.8	0	95.2	0.64	16.2	1.62	18.1	1.79	69	89	70	34	60	31	1
94	1	2.9	0	93.2	-0.44	14.3	0.28	16.7	0.79	77	79	75	44	63	36	1
308	1	2.9	0	94.7	-0.02	15.2	0.79	17.2	1.15	83	105	86	45	64	32	1
327	1	2.9	0	91.5	-0.92	14.8	0.56	18	1.67	56	49	45	39	57	36	1
483	1	2.9	0	96	0.34	15.4	0.89	17	0.97	56	88	91	51	65	33	1
557	1	2.9	0	93	-0.5	12.8	-0.65	15	-0.56	71	89	68	28	65	35	1
559	1	2.9	0	89	-1.62	12.2	-1.06	15.6	-0.04	82	85	84	57	71	27	1
576	1	2.9	0	91.5	-0.92	14	0.1	17	0.99	61	85	84	40	62	32	1
603	1	2.9	0	99.5	1.32	12.7	-0.72	13	-2.46	72	96	90	61	78	24	1
672	1	2.9	0	97	0.62	16	1.21	17.3	1.18	29	54	33	17	36	36	1
709	1	2.9	0	89	-1.62	12.5	-0.85	16	0.27	73	88	89	50	72	36	1
325	2	2.9	0	98.5	1.32	15.1	0.98	15.8	0.25	82	80	87	92	74	24	1
702	2	2.9	0	83	-2.9	12.1	-0.75	17.9	1.64	66	89	85	46	74	33	1
147	1	3	0	89.4	-1.8	12.9	-0.88	16.14	0.43	80	88	86	45	46	32	1
404	1	3	0	98.5	0.65	18	1.86	18.55	2.13	67	81	69	44	60	36	1
635	1	3	0	84	-3.26	12.3	-1.28	17.43	1.38	70	77	72	38	51	30	1
697	1	3	0	91.5	-1.24	11.7	-1.69	13.97	-1.41	39	40	47	36	46	36	1
721	1	3	0	93.5	-0.85	13.1	-0.84	14.98	-0.49	49	62	51	29	45	16	1
414	2	3	0	96	0.25	14.1	0.14	15.3	-0.07	72	87	104	44	64	30	1
548	2	3	0	93.5	-0.41	12.6	-0.74	14.41	-0.79	50	86	69	40	64	35	1
64	1	3.1	0	103.7	1.68	21.1	2.93	19.62	2.83	72	74	68	40	43	36	1
88	1	3.1	0	96.5	-0.07	14.2	-0.18	15.25	-0.26	71	91	66	57	64	35	1
109	1	3.1	0	100.9	1.11	17	1.29	16.7	0.87	67	71	71	53	62	28	1
129	1	3.1	0	99.2	0.49	15.5	0.45	15.75	0.17	61	80	72	49	56	36	1
161	1	3.1	0	108.1	2.83	20.4	2.67	17.46	1.43	57	80	51	52	68	34	1
162	1	3.1	0	104.1	1.78	16.6	1.01	15.32	-0.18	56	61	63	56	50	33	1
283	1	3.1	0	101.7	1.32	17	1.29	16.44	0.68	73	82	74	68	64	31	1
381	1	3.1	0	103	1.49	18.3	1.79	17.25	1.29	70	86	80	61	75	28	1
492	1	3.1	0	94	-0.73	13.4	-0.66	15.17	-0.33	61	91	53	28	49	31	1
499	1	3.1	0	97.8	0.12	14	-0.38	14.64	-0.76	63	85	79	48	58	31	1
505	1	3.1	0	99.5	0.73	18	1.75	18.18	1.91	76	79	85	63	71	31	1
538	1	3.1	0	103.5	1.8	16.5	1.05	15.4	-0.13	68	79	80	61	81	34	1
542	1	3.1	0	107.9	2.78	17.8	1.57	15.29	-0.21	73	85	78	59	75	30	1
578	1	3.1	0	95.3	-0.54	14.1	-0.32	15.53	-0.01	41	73	61	19	51	35	1
606	1	3.1	0	120.3	6.04	24	4.08	16.58	0.81	82	92	69	87	88	33	1
670	1	3.1	0	102.7	1.41	15.5	0.45	14.7	-0.71	56	64	70	42	58	36	1
613	2	3.1	0	103	1.7	15.5	0.65	14.61	-0.59	57	57	64	38	60	35	1
715	2	3.1	0	79	-4.35	9.1	-3.52	14.58	-0.63	69	77	73	49	69	34	1
30	1	3.11	0	98	-1.15	14.7	-0.75	15.31	-0.03	63	101	75	48	46	29	1
289	1	3.11	0	107.5	1.14	17.5	0.61	15.14	-0.16	58	66	74	35	52	34	1
306	1	3.11	0	101.7	-0.26	14.8	-0.71	14.31	-0.86	63	78	75	53	58	34	1
394	1	3.11	0	104	0.3	17.7	0.7	16.36	0.77	49	67	58	29	43	35	1
690	1	3.11	0	103	0.06	17	0.39	16.02	0.52	53	99	93	39	65	34	1
288	2	3.11	0	101.1	-0.24	15.2	-0.32	14.87	-0.29	57	67	52	47	59	34	1
593	2	3.11	0	94.8	-1.72	14.1	-0.88	15.69	0.3	56	74	59	53	63	35	1
49	1	3.2	0	102	1.05	21.5	2.98	20.67	3.48	73	74	90	30	55	35	1
139	1	3.2	0	90	-2.08	11.5	-2.1	14.2	-1.13	62	67	65	35	56	35	1
183	1	3.2	0	108.5	2.74	15.7	0.46	13.34	-1.94	55	55	67	44	63	31	1
192	1	3.2	0	99.8	0.47	16.3	0.76	16.37	0.66	52	69	55	46	50	36	1
269	1	3.2	0	101	0.78	20.3	2.52	19.9	3.01	81	56	48	40	48	32	1
311	1	3.2	0	100	0.52	15.2	0.19	15.2	-0.26	67	78	69	51	57	30	1
348	1	3.2	0	99.3	0.34	14.5	-0.19	14.71	-0.68	74	78	75	59	68	31	1
539	1	3.2	0	97	-0.26	15.1	0.14	16.05	0.42	65	94	73	37	57	34	1
42	1	3.3	0	98.2	-0.11	16.1	0.57	16.7	0.93	62	85	59	46	73	36	1
84	1	3.3	0	93	-1.45	13.2	-1.05	15.26	-0.18	61	81	70	52	62	32	1
202	1	3.3	0	92.1	-1.68	12.9	-1.24	15.21	-0.23	78	88	84	52	57	35	1
290	1	3.3	0	101	0.61	16	0.52	15.68	0.16	35	57	37	23	34	35	1
428	1	3.3	0	98	-0.16	16	0.52	16.66	0.9	46	64	42	22	38	36	1
467	1	3.3	0	99.5	0.23	15.9	0.47	16.06	0.45	79	79	99	54	62	29	1
153	2	3.3	0	94	-0.94	12.7	-1.08	14.37	-0.76	60	84	56	37	57	34	1
564	2	3.3	0	97	-0.19	16	0.68	17	1.15	89	73	93	70	80	30	1
28	1	3.4	0	95.5	-0.95	12	-1.92	13.16	-2.06	50	61	61	33	56	35	1
155	1	3.4	0	119.5	5.17	15.9	0.38	11.13	-4.15	44	80	57	26	49	36	1
402	1	3.4	0	98.5	-0.19	14.1	-0.65	14.4	-0.87	55	80	77	23	49	35	1
516	1	3.4	0	98	-0.31	13.5	-0.95	14.06	-1.21	66	86	76	38	55	36	1
561	1	3.4	0	97.4	-0.47	15.6	0.22	16.44	0.76	74	70	88	54	57	30	1
582	1	3.4	0	103	0.96	22.3	3.06	21.02	3.72	36	78	44	29	41	32	1
616	1	3.4	0	88	-2.85	12	-2.91	15.5	0.02	63	89	61	40	73	32	1
685	1	3.4	0	111	3	17.8	1.28	14.45	-0.86	89	83	85	57	72	30	1
689	1	3.4	0	93.5	-1.46	14.3	-0.48	16.36	0.69	51	76	50	26	42	36	1
726	2	3.4	0	100.3	0.48	16.2	0.68	16.1	0.56	43	56	62	26	47	20	1
40	1	3.5	0	92	-1.98	13.5	-1.04	15.95	0.4	40	67	44	38	50	33	1
187	1	3.5	0	101.6	0.44	16.5	0.58	15.98	0.43	60	81	81	39	60	32	1
197	1	3.5	0	111.4	2.92	26	4.33	20.95	3.68	59	68	68	49	60	33	1
250	1	3.5	0	94	-1.47	15	-0.18	16.98	1.16	71	81	75	56	55	26	1
315	1	3.5	0	103.5	0.92	17.5	1.05	16.34	0.69	68	89	65	27	91	30	1
522	1	3.5	0	95.5	-1.1	13.9	-0.8	15.24	-0.16	77	81	86	82	62	32	1
683	1	3.5	0	93	-1.73	14.7	-0.35	17	1.17	57	81	64	36	45	34	1
723	1	3.5	0	106	1.56	16.1	0.39	14.33	-0.94	73	97	58	86	79	17	1
222	2	3.5	0	96	-0.97	14.5	-0.46	15.73	0.23	71	70	85	29	69	25	1
652	2	3.5	0	104.3	1.29	16	0.49	14.71	-0.46	61	82	73	52	68	25	1
54	1	3.6	0	94.7	-1.43	13.3	-1.24	14.83	-0.49	67	77	83	67	69	32	1
168	1	3.6	0	99.1	-0.33	15	-0.27	15.27	-0.12	54	65	60	42	59	36	1
298	1	3.6	0	102.4	0.49	15	-0.27	14.31	-0.94	68	81	93	50	62	34	1
733	1	3.6	0	96.8	0.91	15.3	-0.11	16.33	0.7	71	81	60	36	54	19	1
8	2	3.6	0	98.2	-0.36	15	-0.08	15.55	0.18	69	78	81	56	64	34	1
653	2	3.6	0	92	-1.87	13.9	-0.65	16.42	0.78	97	88	99	47	76	33	1
149	1	3.7	0	91	-2.48	14.1	-0.85	17.03	1.22	86	86	90	42	64	34	1
194	1	3.7	0	89.8	-2.78	13.1	-1.45	16.24	0.65	64	75	63	41	57	34	1
533	1	3.7	0	106	1.23	17	0.64	15.13	-0.22	73	84	75	67	78	34	1
536	1	3.7	0	109	1.97	18.6	1.35	15.66	0.2	41	61	44	24	34	30	1
727	1	3.7	0	94.1	-1.71	14.5	-0.63	16.38	0.75	66	88	66	33	44	34	1
413	2	3.7	0	94.2	-1.47	13	-1.26	14.65	-0.48	66	89	72	60	61	31	1
243	1	3.8	0	100.7	-0.09	15.8	0.06	15.58	0.14	46	78	53	31	55	35	1
399	1	3.8	0	93.6	-1.84	13.7	-1.09	15.64	0.19	46	63	42	19	48	18	1
583	1	3.8	0	110	2.21	25	3.71	20.66	3.5	51	61	59	25	47	32	1
590	1	3.8	0	99.5	-0.38	13	-1.52	13.13	-2.01	61	55	70	23	55	34	1
646	1	3.8	0	101.3	0.05	15	-0.36	14.62	-0.65	57	88	65	47	81	36	1
667	1	3.8	0	87.8	-3.28	13.4	-1.27	17.38	1.46	66	81	63	29	51	31	1
17	1	3.9	0	97.5	-1.01	14.7	-0.6	15.46	0.06	61	86	61	52	55	31	1
310	1	3.9	0	94.5	-1.87	13	-1.67	14.56	-0.67	78	80	77	61	64	30	1
382	1	3.9	0	103.2	0.39	14.6	-0.66	13.71	-1.44	60	90	80	46	62	35	1
419	1	3.9	0	97	-1.26	15	-0.52	15.94	0.45	61	69	79	32	48	30	1
455	1	3.9	0	93	-2.23	12.3	-2.12	14.22	-0.96	46	71	51	38	51	35	1
711	1	3.9	0	102	0.09	18	1	17.3	1.42	52	98	69	37	84	36	1
729	1	3.9	0	97.5	-1.14	14.5	-0.79	15.25	-0.09	36	51	36	19	31	23	1
