# Supplementary material for: Research on the severity of symptoms in children with ASD based on integrated machine learning and structural equation modeling: age-specific predictive features and mediation effect path analysis
Source: Front Pediatr. 2026 Jun 17;14:1841816. doi: 10.3389/fped.2026.1841816 (PMC13318893; doi:10.3389/fped.2026.1841816)
Supplement: Supplementary file 6 [file Table6.xlsx]

## Sheet: Sheet1
ID	gender(Male = 1, Female = 2）	age	Age_Group(0 = low-age group, 1 = high-age group)	Height(cm)	HAZ	Weight(kg)	WAZ	BMI	BAZ	adaptive_behavior	gross_motor	fine_motor	language	personal_social	CARS	Is_Severe
1	1	4	1	98	-1.27	15.6	-0.37	16.24	0.69	36	51	44	22	41	50	2
52	1	4	1	108.2	1.16	17	0.31	14.52	-0.67	58	84	65	49	55	39	2
61	1	4	1	95	-1.99	13	-1.82	14.4	-0.77	69	74	79	22	47	41	2
80	1	4	1	104.3	0.44	17.3	0.23	15.9	0.44	45	88	55	18	42	40	2
159	1	4	1	91.8	-2.75	14.2	-1.11	16.85	1.13	44	86	42	28	49	41	2
207	1	4	1	83.5	-4.73	10.2	-3.71	14.63	-0.57	60	98	85	43	73	39	2
266	1	4	1	102.8	-0.13	16.8	0.21	15.9	0.44	40	76	59	42	70	37	2
599	1	4	1	93.9	-2.25	13.4	-1.58	15.2	-0.11	53	62	65	22	42	39	2
669	1	4	1	101.3	-0.48	22.1	2.32	21.54	3.99	55	57	56	27	45	41	2
110	1	4.1	1	97.3	-1.67	17.2	0.24	18.17	2	58	78	66	52	55	37	2
164	1	4.1	1	86.1	-4.21	11.9	-2.61	16.05	0.56	54	85	73	35	61	46	2
193	1	4.1	1	96.5	-1.86	13.7	-1.54	14.71	-0.48	47	77	68	70	68	40	2
237	1	4.1	1	94	-2.44	14.8	-0.93	16.75	1.07	30	74	31	17	41	45	2
270	1	4.1	1	99.5	-1.16	15.3	-0.67	15.45	0.12	42	62	46	27	44	37	2
496	1	4.1	1	101	-0.8	14.9	-0.88	14.61	-0.57	41	79	60	28	51	41	2
560	1	4.1	1	106.3	0.44	17	0.52	15.04	-0.21	50	61	51	27	43	40	2
565	1	4.1	1	102.7	-0.41	13.8	-1.49	13.08	-1.95	53	63	75	32	47	37	2
675	1	4.1	1	94	-2.34	13	-1.89	14.71	-0.49	55	77	54	21	42	39	2
700	1	4.1	1	86.6	-4.18	12.1	-2.54	16.13	0.63	60	76	63	40	64	37	2
294	2	4.1	1	98.8	-1.16	15.2	-0.56	15.57	0.22	41	57	36	16	47	47	2
543	2	4.1	1	101.2	-0.61	16.4	-0.01	16.01	0.52	47	82	59	24	42	42	2
46	1	4.2	1	105	0.12	15.6	-0.53	14.15	-0.96	57	70	56	52	57	41	2
172	1	4.2	1	89.2	-3.76	13.6	-1.68	17.09	1.31	56	62	65	27	39	40	2
476	1	4.2	1	105	0	18.4	0.68	16.69	1.3	36	54	36	39	55	48	2
621	1	4.2	1	92	-3.02	13.7	-1.62	16.19	0.68	53	74	46	25	46	43	2
326	2	4.2	1	107.6	0.71	20.4	1.4	17.62	1.48	53	85	70	36	51	40	2
664	2	4.2	1	95	-2.14	14.7	-0.88	16.29	0.69	40	67	41	36	38	40	2
71	1	4.3	1	101	-0.93	14.7	-1.06	14.41	-0.72	50	70	46	16	43	41	2
268	1	4.3	1	105.8	0.18	16.3	-0.26	14.56	-0.59	41	62	56	41	52	42	2
569	1	4.3	1	103.6	-0.33	17.6	0.34	16.4	0.83	45	61	46	22	32	46	2
684	1	4.3	1	100	-1.17	14.8	-1.01	14.8	-0.39	32	80	36	31	45	47	2
91	1	4.4	1	105.4	-0.04	17.6	0.26	15.84	0.43	54	74	66	31	50	88	2
151	1	4.4	1	88.2	-4	13.8	-1.63	17.74	1.73	78	80	83	40	70	38	2
629	1	4.4	1	92	-3.12	12.8	-2.23	15.12	-0.12	58	73	69	46	50	37	2
72	2	4.4	1	106.5	0.2	16.2	-0.33	14.28	-0.71	43	60	29	40	49	37	2
432	2	4.4	1	82	-5.17	11.1	-3.12	16.51	0.82	54	97	74	38	76	41	2
118	1	4.5	1	111	1.11	20.6	1.37	16.72	1.06	48	75	66	35	55	42	2
273	1	4.5	1	100.8	-1.22	14	-1.59	13.78	-1.25	46	50	54	21	39	39	2
388	1	4.5	1	100.9	-1.19	14.8	-1.15	14.54	-0.59	52	74	67	53	76	38	2
563	1	4.5	1	101.6	-1.03	15.7	-0.69	15.21	-0.04	35	73	38	18	31	41	2
648	1	4.5	1	97	-2.09	13.5	-1.88	14.35	-0.74	61	87	72	36	47	39	2
738	1	4.5	1	96.8	-2.14	15.6	-0.75	16.65	1.01	71	81	60	36	54	40	2
190	2	4.5	1	93.7	-2.65	12.7	-2.14	14.47	-0.57	77	69	80	26	54	38	2
465	2	4.5	1	104.5	-0.25	16.4	-0.24	15.02	-0.16	61	70	70	42	49	39	2
157	1	4.6	1	88.6	-4.09	14.2	-1.54	18.09	1.93	41	77	57	24	62	38	2
468	1	4.6	1	97.7	-2.14	14.7	-1.34	15.4	0.12	45	47	43	16	31	43	2
555	1	4.6	1	109	0.53	19.4	0.85	16.33	0.79	54	78	63	17	38	43	2
133	1	4.7	1	100.5	-1.51	15	-1.19	14.85	-0.31	24	66	25	19	27	45	2
184	1	4.7	1	118.6	2.55	22.4	1.83	15.92	0.51	42	78	56	41	52	39	2
511	1	4.7	1	100.9	-1.42	18.5	0.41	18.17	1.98	47	72	51	40	53	89	2
626	1	4.7	1	95.8	-2.58	14.6	-1.4	15.91	0.5	65	62	66	46	60	42	2
687	1	4.7	1	88	-4.33	11.8	-3.08	15.24	0	44	63	50	30	36	40	2
96	1	4.8	1	103	-1.06	16.5	-0.52	15.55	0.25	37	60	30	19	38	40	2
302	1	4.8	1	96.5	-2.51	13.3	-2.19	14.28	-0.77	50	45	62	27	38	39	2
610	1	4.8	1	92.5	-3.45	12.8	-2.52	14.96	-0.21	47	95	65	24	51	49	2
179	1	4.9	1	107	-0.3	16.7	-0.5	14.59	-0.5	59	76	67	31	51	43	2
568	2	4.9	1	105	-0.61	15	-1.17	13.61	-1.23	40	78	51	28	41	39	2
58	1	5	1	102.6	-1.59	17.1	-0.53	16.24	0.75	59	65	50	31	54	41	2
375	1	5	1	103.1	-1.48	16.3	-0.88	15.33	0.11	49	52	47	36	30	42	2
550	1	5.1	1	100.3	-2.27	16.1	-1.16	16	0.55	26	38	28	13	21	51	2
588	1	5.1	1	110	-0.17	16	-1.21	13.22	-1.8	41	56	51	16	41	42	2
232	1	5.11	1	101	-2.95	15.8	-1.96	15.49	0.14	53	95	66	34	54	43	2
628	1	5.11	1	92	-4.79	12.1	-4.02	14.3	-0.81	67	76	54	30	55	38	2
371	1	5.2	1	103	-1.79	15.1	-1.74	14.23	-0.85	30	64	37	19	34	39	2
434	1	5.3	1	93.7	-3.82	12.9	-3.06	14.69	-0.46	81	83	77	28	57	42	2
469	1	5.3	1	109	-0.54	20.5	0.61	17.25	1.38	37	48	37	14	32	44	2
26	1	5.4	1	111.7	-0.14	23.5	1.5	18.83	2.27	36	57	52	18	44	45	2
171	1	5.5	1	99	-2.88	15.1	-1.92	15.41	0.11	47	61	35	21	48	44	2
221	1	5.5	1	114.5	0.4	24.5	1.76	18.69	2.19	45	68	53	45	54	38	2
156	2	5.5	1	107	-1	15.8	-1.34	13.8	-1.06	34	56	50	21	40	46	2
255	1	5.6	1	106.8	-1.34	17.4	-0.87	15.25	-0.01	53	63	51	48	56	37	2
330	1	5.6	1	117.5	0.85	19.7	0.05	14.27	-0.82	53	56	70	22	41	38	2
641	1	5.8	1	97.1	-3.5	14.7	-2.33	15.59	0.24	80	79	69	34	61	37	2
447	1	5.9	1	86.5	-5.78	11.9	-4.01	15.9	0.46	60	90	73	34	62	39	2
198	1	4	1	96	-1.75	15	-0.68	16.28	0.72	58	85	79	40	61	32	1
220	1	4	1	98.5	-1.15	15.1	-0.63	15.56	0.18	67	76	82	75	83	23	1
279	1	4	1	98	-1.27	13.8	-1.34	14.37	-0.8	47	66	42	34	54	35	1
163	2	4	1	106	0.76	18.3	0.92	16.29	0.7	47	65	55	38	57	33	1
189	2	4	1	100	-0.63	14.8	-0.6	14.8	-0.34	46	60	49	36	45	36	1
65	1	4.1	1	98.5	-1.39	14.4	-1.15	14.84	-0.37	61	73	71	62	68	32	1
142	1	4.1	1	99.7	-1.11	15	-0.83	15.09	-0.17	57	62	74	36	47	36	1
199	1	4.1	1	97.5	-1.52	15.1	-0.7	15.88	0.44	80	91	78	60	70	28	1
285	1	4.1	1	107.5	0.72	17	0.15	14.71	-0.48	52	76	67	46	49	34	1
367	1	4.1	1	102	-0.57	17.6	0.42	16.92	1.18	56	72	64	39	55	34	1
460	1	4.1	1	100	-0.92	14.4	-1.08	14.4	-0.76	50	62	57	51	64	36	1
473	1	4.1	1	100.9	-0.71	16	-0.25	15.72	0.31	56	73	73	47	60	31	1
527	1	4.1	1	105.5	0.25	16.6	-0.04	14.91	-0.31	84	91	80	61	65	36	1
725	1	4.1	1	95	-2.21	14.2	-1.26	15.73	0.33	61	65	66	35	49	19	1
256	2	4.1	1	98.1	-1.32	13.8	-1.28	14.34	-0.68	39	61	49	41	44	36	1
692	2	4.1	1	109.2	1.35	16	-0.11	13.42	-1.44	44	47	54	29	55	36	1
502	1	4.11	1	104.1	-1.16	16.5	-0.73	15.23	0.02	55	71	66	43	60	33	1
185	2	4.11	1	91	-3.79	10.5	-3.88	12.68	-2.01	60	74	67	33	53	31	1
66	1	4.2	1	101.7	-0.77	15.3	-0.75	14.79	-0.4	58	60	60	48	59	29	1
83	1	4.2	1	109	0.93	16.5	-0.16	13.89	-1.18	61	77	83	45	54	34	1
122	1	4.2	1	115.1	2.35	25	2.98	18.87	2.41	67	93	78	42	82	29	1
173	1	4.2	1	99.5	-1.28	16.3	-0.25	16.46	0.87	55	83	70	26	54	34	1
253	1	4.2	1	110.8	1.35	20.7	1.57	16.86	1.15	62	73	64	47	71	31	1
380	1	4.2	1	100.8	-0.98	14.7	-1.06	14.47	-0.67	69	82	70	61	76	24	1
412	1	4.2	1	101.8	-0.62	15.5	-0.57	14.96	-0.28	65	79	67	45	67	32	1
558	1	4.2	1	107	0.46	21.1	1.72	18.43	2.15	57	73	67	40	67	35	1
170	1	4.3	1	102	-0.7	17.7	0.38	17.01	1.25	63	58	65	41	58	36	1
258	1	4.3	1	100.5	-1.05	15.9	-0.45	15.74	0.35	79	87	89	66	79	31	1
517	1	4.3	1	103.2	-0.42	15	-0.91	14.08	-1	57	54	78	26	46	33	1
238	1	4.4	1	95.1	-2.41	13.9	-1.57	15.37	0.07	33	42	33	22	39	34	1
489	1	4.4	1	106.5	0.22	17.7	0.3	15.61	0.25	59	91	74	41	61	33	1
730	1	4.5	1	93	-3	14.2	-1.48	16.42	0.85	32	67	43	22	21	24	1
59	2	4.5	1	100	-1.25	16.5	-0.2	16.5	0.81	55	75	72	25	48	31	1
181	2	4.5	1	92.2	-2.98	12.7	-2.14	14.94	-0.22	69	60	67	52	57	35	1
127	1	4.6	1	107	0.07	17.5	0.07	15.29	0.03	44	71	44	46	51	33	1
160	1	4.6	1	95.7	-2.49	14.7	-1.27	16.05	0.6	41	76	49	39	59	30	1
259	1	4.6	1	101.8	-1.1	14.6	-1.33	14.09	-0.96	76	79	85	59	78	33	1
286	1	4.6	1	110.8	0.8	19.1	0.65	15.56	0.24	50	78	63	48	63	36	1
463	1	4.6	1	101.3	-1.22	14	-1.66	13.64	-1.36	63	77	74	50	61	35	1
577	1	4.6	1	104.2	-0.68	15.1	-1.13	13.91	-1.1	89	87	85	58	74	35	1
293	2	4.6	1	98.6	-1.67	14.6	-1.15	15.02	-0.16	64	79	68	49	62	31	1
623	2	4.6	1	101.7	-1.1	15	-1.03	14.5	-0.54	72	80	83	59	71	35	1
51	1	4.7	1	104	-0.73	16.5	-0.45	15.26	0.01	61	77	71	52	71	28	1
217	1	4.7	1	100	-1.63	17.7	0.08	17.7	1.69	57	76	62	44	59	31	1
553	1	4.7	1	105.8	-0.32	16.5	-0.45	14.74	-0.4	56	79	74	51	71	36	1
642	2	4.7	1	104	-0.61	18.1	0.29	16.73	0.94	72	59	63	35	49	35	1
668	2	4.7	1	95	-2.57	15.5	-0.79	17.17	1.2	63	79	76	36	58	35	1
430	1	4.8	1	95.7	-2.69	14	-1.79	15.29	0.04	77	86	90	35	61	33	1
523	1	4.8	1	102	-1.29	16.5	-0.52	15.86	0.47	66	83	83	61	78	31	1
574	1	4.8	1	106.7	-0.24	16.2	-0.66	14.23	-0.81	59	83	63	47	57	35	1
632	1	4.8	1	120.2	2.77	23.8	2.2	16.47	0.9	52	59	64	39	58	31	1
654	1	4.8	1	94.8	-2.89	14.7	-1.41	16.36	0.82	71	89	82	39	53	35	1
117	1	4.9	1	105.7	-0.58	18.5	0.27	16.56	0.96	70	69	79	49	54	33	1
121	1	4.9	1	104.2	-0.91	17.9	0.02	16.49	0.91	64	82	64	53	75	34	1
251	1	5	1	108.5	-0.33	21.8	1.26	18.52	2.13	55	80	60	54	67	36	1
369	1	5	1	106.8	-0.69	16.6	-0.74	14.55	-0.5	66	74	76	44	72	30	1
655	1	5	1	93	-3.66	14.2	-1.93	16.42	0.87	36	57	51	25	40	36	1
737	1	5	1	85.5	-5.28	11.1	-3.75	15.18	-0.01	50	88	55	43	51	36	1
134	1	5.1	1	102.5	-1.79	15	-1.72	14.28	-0.81	53	85	67	43	60	34	1
191	1	5.1	1	104.1	-1.45	18.9	0.09	17.44	1.51	76	101	82	50	59	34	1
223	1	5.1	1	115.7	1.06	32	4.07	23.9	4.92	56	58	67	39	69	30	1
229	1	5.1	1	109.3	-0.32	22.2	1.3	18.58	2.17	84	99	84	48	69	31	1
300	1	5.1	1	110.2	-0.13	18.5	-0.07	15.23	-0.02	63	66	56	41	53	36	1
656	1	5.1	1	102	-1.9	16.2	-1.11	15.57	0.24	63	63	83	56	77	30	1
27	1	5.2	1	105	-1.36	17.5	-0.57	15.87	0.46	53	69	59	43	27	35	1
203	1	5.2	1	83.3	-6.02	10.3	-4.58	14.84	-0.33	48	57	58	32	52	34	1
526	1	5.3	1	111.3	-0.05	16.2	-1.21	13.08	-1.94	46	59	59	31	52	31	1
257	1	5.4	1	113.9	0.32	19.2	0	14.8	-0.37	42	71	55	24	50	34	1
373	1	5.6	1	108	-1.14	16.8	-1.18	14.4	-0.7	41	63	59	42	58	34	1
567	1	5.6	1	116	0.65	18.5	-0.36	13.75	-1.28	63	67	78	46	59	30	1
597	1	5.6	1	94.8	-3.82	14.1	-2.52	15.69	0.32	56	74	59	53	63	35	1
477	2	5.8	1	104	-1.84	14	-2.44	12.94	-1.78	34	38	34	16	34	34	1
504	2	5.9	1	111.8	-0.37	20	0.12	16	0.46	54	70	66	37	49	35	1
