# Supplementary material for: Research on the severity of symptoms in children with ASD based on integrated machine learning and structural equation modeling: age-specific predictive features and mediation effect path analysis
Source: Front Pediatr. 2026 Jun 17;14:1841816. doi: 10.3389/fped.2026.1841816 (PMC13318893; doi:10.3389/fped.2026.1841816)
Supplement: Supplementary file 8 [file Table8.xlsx]

## Sheet: 461_best_parameters_table
Model	Search_Space_Size	Best_CV_Score	Best_Parameters	Parameter_Grid
Random Forest	360	0.6568	class_weight: None max_depth: 10 max_features: sqrt min_samples_leaf: 1 min_samples_split: 5 n_estimators: 80	n_estimators: [80, 100, 200, 300] max_depth: [4, 5, 10, 15, None] min_samples_split: [2, 3, 5] min_samples_leaf: [1, 2, 4] max_features: ['sqrt'] class_weight: [None, 'balanced']
Gradient Boosting	54	0.6617	learning_rate: 0.1 max_depth: 4 n_estimators: 50 subsample: 0.8	n_estimators: [50, 100, 200] learning_rate: [0.05, 0.1, 0.2] max_depth: [3, 4, 5] subsample: [0.8, 1.0]
SVM	64	0.6401	C: 0.1 class_weight: None gamma: 0.1 kernel: rbf	C: [0.1, 1, 10, 50] kernel: ['rbf', 'linear'] gamma: ['scale', 'auto', 0.1, 0.01] class_weight: [None, 'balanced']
Logistic Regression	16	0.6449	C: 0.1 class_weight: None penalty: l2 solver: liblinear	C: [0.1, 1, 10, 100] solver: ['liblinear', 'lbfgs'] penalty: ['l2'] class_weight: [None, 'balanced']
KNN	20	0.6569	n_neighbors: 11 p: 2 weights: distance	n_neighbors: [3, 5, 7, 9, 11] weights: ['uniform', 'distance'] p: [1, 2]
