# Supplementary material for: Research on the severity of symptoms in children with ASD based on integrated machine learning and structural equation modeling: age-specific predictive features and mediation effect path analysis
Source: Front Pediatr. 2026 Jun 17;14:1841816. doi: 10.3389/fped.2026.1841816 (PMC13318893; doi:10.3389/fped.2026.1841816)
Supplement: Supplementary file 9 [file Table9.xlsx]

## Sheet: 147网格搜索+集成投票 参数_kXvAxx
Model	Best Parameters	Best CV Score	Parameter Grid	Best Parameters (Formatted)	Parameter Combinations
Random Forest	{'class_weight': None, 'max_depth': 10, 'max_features': 'sqrt', 'min_samples_leaf': 2, 'min_samples_split': 2, 'n_estimators': 100}	0.6352	{'n_estimators': [100, 200, 300], 'max_depth': [4, 5, 10, 20, None], 'min_samples_split': [2, 5], 'min_samples_leaf': [1, 2, 4], 'max_features': ['sqrt'], 'class_weight': [None, 'balanced']}	class_weight: None max_depth: 5 max_features: sqrt min_samples_leaf: 4 min_samples_split: 5 n_estimators: 200	180
Gradient Boosting	{'learning_rate': 0.05, 'max_depth': 3, 'n_estimators': 100, 'subsample': 1.0}	0.6052	{'n_estimators': [50, 100, 200], 'learning_rate': [0.05, 0.1, 0.2], 'max_depth': [3, 4, 5], 'subsample': [0.8, 1.0]}	learning_rate: 0.05 max_depth: 5 n_estimators: 100 subsample: 0.8	54
Support Vector Machine	{'C': 100, 'class_weight': None, 'gamma': 0.01, 'kernel': 'rbf'}	0.5967	{'C': [0.1, 1, 10, 100], 'kernel': ['rbf', 'linear'], 'gamma': ['scale', 'auto', 0.1, 0.01], 'class_weight': [None, 'balanced']}	C: 100 class_weight: None gamma: 0.1 kernel: rbf	64
Logistic Regression	{'C': 0.1, 'class_weight': 'balanced', 'penalty': 'l2', 'solver': 'lbfgs'}	0.7114	{'C': [0.1, 1, 10, 100], 'solver': ['liblinear', 'lbfgs'], 'penalty': ['l2'], 'class_weight': [None, 'balanced']}	C: 1 class_weight: balanced penalty: l2 solver: lbfgs	16
K-Nearest Neighbors	{'n_neighbors': 5, 'p': 2, 'weights': 'distance'}	0.7019	{'n_neighbors': [3, 5, 7, 9, 11], 'weights': ['uniform', 'distance'], 'p': [1, 2]}	n_neighbors: 5 p: 2 weights: distance	20
